# Supplementary material for: Phiclust: a clusterability measure for single-cell transcriptomics reveals phenotypic subpopulations
Source: Genome Biol. 2022 Jan 10;23:18. doi: 10.1186/s13059-021-02590-x (PMC8751334; doi:10.1186/s13059-021-02590-x)
Supplement: Supplementary file 6 — Additional file 6: Table S2 Tables with information on nuisance parameters. [file 13059_2021_2590_MOESM6_ESM.xlsx]

## Sheet: Overview
Content
Singular value of signal matrix and measured matrix
low signal-to-noise ratio	Fig. 1b - low
high signal-to-noise ratio	Fig. 1b - high
BMNC data	Fig. 2a
kidney data	Fig. 3a
R^2 for all nuisance parameters
RNAmix	Fig. S5a - RNA-mix
BMNC data	Fig. S5a - BMNC
kidney data	Fig. S5a - kidney
SIGMA values before and after correcting for nuisance parameters
BMNC data	Fig. S5b - BMNC
kidney data	Fig. S5b - kidney

## Sheet: Fig. 1b - low
Singular value of signal matrix and measured matrix - Low signal-to-noise example - Fig. 1b
singular value	singular value of signal matrix	singular value of measured matrix
1	1.76003	2.19558
2	1.42977	1.96418
3	1.01693	1.76324

## Sheet: Fig. 1b - high
Singular value of signal matrix and measured matrix - High signal-to-noise ratio - Fig. 1b
singular value	singular value of signal matrix	singular value of measured matrix
1	3.42912	3.6522
2	2.72514	3.01372
3	1.9185	2.31544
4	1.22323	1.84355

## Sheet: Fig. 2a
Singular value of signal matrix and measured matrix - BMNC data - Fig. 2a
cell type	singular value	singular value of signal matrix	singular value of measured matrix corrected	singular value of measured matrix uncorrected
Prog_RBC	1	1.50616	1.84261	6.53347
Prog_RBC	2	2.92121	3.1035	4.16402
Prog_RBC	3	1.66991	1.97688	2.55826
Prog_RBC	4	1.56706	1.89193	2.13927
Prog_RBC	5	1.29013	1.67487	2.06116
Prog_RBC	6	1.04704	1.5048	1.81048
Prog_RBC	7	1.24436	1.64108	1.72896
Prog_RBC	8	1.28108	1.66813	1.66831
Prog_RBC	9	1.02618	1.49146	1.57776
Prog_RBC	11	0.839092	1.38451	1.41165
Prog_RBC	13	0.826355	1.37824	1.3878
Prog_RBC	14	0.544533	1.28321	1.36067
Prog_RBC	16	0.65658	1.31262	1.31357
gdT	1	0.517326	1.06909	1.42086
CD4 Naive	1	0.798214	1.26747	2.47229
CD4 Naive	2	0.798214	1.6034	2.17202
CD4 Naive	3	1.35119	1.8585	1.9306
CD4 Naive	4	1.27203	1.80967	1.82591
CD4 Naive	5	1.09691	1.71655	1.79492
CD4 Naive	6	0.798214	1.51719	1.714
CD4 Naive	7	0.798214	1.44869	1.64988
CD4 Memory	1	1.38589	1.8401	2.53249
CD4 Memory	2	0.743745	1.05492	2.41698
CD4 Memory	3	1.42783	1.86943	2.01855
CD4 Memory	4	0.9425	1.59334	1.87464
CD4 Memory	5	1.16412	1.6991	1.74131
CD4 Memory	6	1.05997	1.64374	1.65908
CD4 Memory	9	0.743745	1.43486	1.57448
CD4 Memory	10	0.743745	1.52029	1.56094
CD14 Mono	1	1.95443	2.34651	3.9619
CD14 Mono	2	2.1312	2.49112	3.05246
CD14 Mono	3	0.858775	1.64707	2.7973
CD14 Mono	4	1.64733	2.11141	2.55743
CD14 Mono	5	1.8948	2.29906	2.32366
CD14 Mono	6	1.47185	1.99031	2.04371
CD14 Mono	7	1.27765	1.87336	1.9105
CD14 Mono	9	1.2153	1.84096	1.87019
CD14 Mono	10	1.1265	1.80042	1.80326
Naive B	1	0.670476	1.35101	1.72232
Naive B	2	0.670476	1.14912	1.69813
Naive B	3	1.04583	1.575	1.59449
Naive B	5	0.882357	1.49673	1.54178
Naive B	6	0.670476	1.17389	1.46262
Naive B	7	0.670476	1.42597	1.45621
CD8 Naive	1	0.773825	1.31051	2.50656
CD8 Naive	2	0.773825	1.52533	1.99142
CD8 Naive	3	1.27161	1.7881	1.88072
CD8 Naive	4	0.773825	1.59688	1.79235
CD8 Naive	5	0.773825	1.43522	1.66594
CD8 Naive	6	0.824293	1.6018	1.64614
CD8 Naive	8	0.773825	1.58074	1.60535
Treg	1	0.503779	0.950809	2.0878
CD8 Effector_2	1	0.511441	1.0984	1.45087
NK	1	0.614425	1.10984	1.94208
NK	2	0.614425	1.16477	1.62675
NK	3	0.958975	1.489	1.5119
NK	4	0.775129	1.40732	1.47264
NK	5	0.614425	1.34451	1.40341
NK	6	0.614425	1.29215	1.39488
GMP	1	1.26368	1.65319	3.03715
GMP	2	0.723958	1.3295	1.91516
GMP	3	0.743018	1.33695	1.61308
GMP	4	0.5379	1.18133	1.59676
CD8 Effector_1	1	0.546451	1.27541	1.613
CD8 Effector_1	2	0.546451	1.08992	1.39447
CD8 Effector_1	3	0.582727	1.30051	1.33667
CD16 Mono	1	0.499245	1.01534	1.69447
CD16 Mono	2	0.499245	0.615502	1.55427
pDC	1	0.469647	1.20763	1.6455
pDC	2	0.469647	1.20813	1.50854
pDC	3	0.469647	0.570484	1.48403
pDC	5	0.469647	1.13231	1.2397
CD8 Memory_1	1	0.526367	1.08506	1.54281
CD8 Memory_1	2	0.526367	0.897434	1.37962
MAIT	1	0.535133	0.751968	1.4298
Memory B	1	1.28677	1.71032	2.45289
Memory B	2	0.64019	0.973188	1.86396
Memory B	3	1.12878	1.60436	1.74269
Memory B	4	0.904451	1.48032	1.62101
Memory B	5	0.894449	1.47579	1.50916
Memory B	6	0.791124	1.43605	1.48828
Memory B	7	0.704182	1.41513	1.4645
Memory B	8	0.64019	1.30804	1.43263
cDC2	1	1.20205	1.59442	1.93221
cDC2	2	0.744251	1.30963	1.63478
cDC2	3	0.489621	0.770451	1.55032
cDC2	4	0.862556	1.37066	1.41963
cDC2	7	0.489621	1.19169	1.25148
CD56 bright NK	1	0.478797	1.18443	1.5116
CD56 bright NK	2	0.478797	1.00188	1.34876
Prog_B 2	1	0.377979	0.989551	1.94742
Prog_B 2	2	0.377979	0.80088	1.48362
Prog_B 2	3	0.525132	1.17055	1.40437
Prog_B 2	4	0.791522	1.29595	1.34023
Prog_B 2	5	0.377979	1.03547	1.27264
Prog_B 2	6	0.377979	1.0123	1.21426
Prog_Mk	1	0.381874	0.836883	1.73427
Prog_Mk	2	0.381874	1.13007	1.62526
Prog_Mk	3	0.507568	1.16681	1.35356
CD8 Memory_2	2	0.537669	0.952782	1.61458
CD8 Memory_2	3	0.537669	1.18968	1.35116
Plasmablast	1	0.448303	0.550839	2.18932
Plasmablast	2	1.02007	1.45594	1.76801
Plasmablast	3	0.448303	1.14367	1.53304
Plasmablast	4	0.448303	0.986355	1.40954
HSC	1	0.435091	0.913825	1.51051
HSC	3	0.435091	0.996157	1.31819
HSC	4	0.612712	1.22748	1.23885
LMPP	1	0.43067	0.907277	1.93784
LMPP	2	0.43067	0.72867	1.67417
LMPP	3	1.06436	1.48244	1.56224
LMPP	4	0.43067	1.12709	1.46338
Prog_DC	1	1.57488	1.87773	2.21896
Prog_DC	2	0.424674	1.04491	1.73006
Prog_DC	3	0.424674	1.02038	1.64583
Prog_DC	4	0.867574	1.35219	1.44474
Prog_DC	7	0.576059	1.20929	1.22525
Prog_DC	8	0.424674	1.06639	1.20833
Prog_DC	9	0.424674	1.17384	1.18883
Prog_B 1	1	0.432632	1.15357	1.86137
Prog_B 1	3	0.432632	0.834662	1.30252
Prog_B 1	5	0.432632	1.18156	1.21316

## Sheet: Fig. 3a
Singular value of signal matrix and measured matrix - kidney data - Fig. 3a
cell type	singular value	singular value of signal matrix	singular value of measured matrix corrected	singular value of measured matrix uncorrected
NPCc	1	0.96013	1.43369	1.93895
NPCc	2	1.11081	1.53294	1.67097
NPCc	3	0.503142	1.21737	1.53913
NPCc	6	0.503142	1.05182	1.34484
DTLH	1	0.714841	1.2603	1.73662
DTLH	4	0.402176	0.807949	1.30301
ICa	1	1.24323	1.62987	1.96092
ICa	2	1.16563	1.57338	1.85037
ICa	3	0.509333	1.19485	1.67306
ICa	4	0.911868	1.40703	1.58101
ICa	5	0.72317	1.31109	1.46852
ICa	6	0.784944	1.3389	1.45576
ICa	9	0.827029	1.36003	1.36573
ICa	10	0.724817	1.31178	1.3258
CnT	0	0	0	0
UBCD	1	1.80307	2.08435	2.80251
UBCD	2	1.58549	1.90097	2.1006
UBCD	3	0.970464	1.4454	1.88733
UBCD	4	0.995832	1.46124	1.57592
UBCD	5	1.02288	1.47854	1.56455
UBCD	6	0.517061	1.09898	1.46078
UBCD	7	0.517061	1.19075	1.42106
UBCD	8	0.517061	1.23528	1.3949
ErPrT	1	1.59892	1.90809	2.07607
ErPrT	2	1.28497	1.65783	1.93557
ErPrT	3	0.769993	1.325	1.89197
ErPrT	4	0.747337	1.31436	1.72244
ErPrT	5	0.938386	1.41772	1.46443
ErPrT	6	0.695672	1.29217	1.36567
ErPrT	8	0.496102	1.22206	1.30849
RVCSBa	1	1.18336	1.58181	2.0836
RVCSBa	2	0.989427	1.4488	1.94364
RVCSBa	3	1.01741	1.46693	1.65059
RVCSBa	4	0.723888	1.30258	1.54555
RVCSBa	5	0.945705	1.42132	1.48802
RVCSBa	9	0.49365	1.18152	1.28218
ICb	1	0.8067	1.3498	1.71064
ICb	2	0.509696	1.10623	1.48057
ICb	5	0.509696	1.21257	1.31477
SSBpr	1	1.33311	1.69215	2.50489
SSBpr	2	1.36677	1.71835	1.92988
SSBpr	3	1.10475	1.52342	1.81307
SSBpr	4	0.989116	1.44564	1.6558
SSBpr	5	0.515866	1.23633	1.5365
NPCd	1	0.48169	1.00309	2.27144
NPCd	2	1.20251	1.59282	2.00063
NPCd	3	1.12021	1.53349	1.94129
NPCd	4	0.990836	1.44583	1.5547
NPCd	5	0.730983	1.29959	1.45824
NPCd	6	0.613304	1.25423	1.43844
NPCd	10	0.48169	1.18209	1.26645
SSBpod	1	0.944664	1.4024	1.42563
SSBpod	3	0.432706	1.15616	1.35297
IPC	1	0.476979	1.17339	1.7514
IPC	2	0.407881	0.86832	1.61702
IPC	3	0.407881	0.979534	1.40222
IPC	4	0.8008	1.30848	1.32923
Pod	1	0.929174	1.40102	2.18138
Pod	2	0.950564	1.41446	1.74331
Pod	3	0.830229	1.34248	1.39596
PTA	1	1.35167	1.71269	2.52215
PTA	2	0.626703	1.2792	2.27178
PTA	3	1.34361	1.70646	1.96892
PTA	4	1.18711	1.58955	1.89834
PTA	5	1.25893	1.64223	1.72654
PTA	6	0.715528	1.30952	1.65149
PTA	7	0.985631	1.45288	1.60119
PTA	10	0.745852	1.3223	1.36025
PTA	14	0.569612	1.26683	1.28428
NPCa	1	0.488723	1.06281	1.69199
NPCa	3	0.488723	1.17122	1.3897
RVCSBb	1	0.883638	1.36566	1.82532
RVCSBb	2	0.871559	1.35836	1.59555
RVCSBb	4	0.744132	1.28738	1.33818
End	1	0.422069	0.97295	1.71372
End	2	0.542535	1.19745	1.47658
End	3	0.422069	0.90455	1.41777
End	4	0.6343	1.23002	1.35539
End	5	0.422069	1.16735	1.31233
End	6	0.516768	1.19064	1.26822
SSBm/d	1	0.488715	1.06279	1.84593
SSBm/d	2	0.488715	1.17138	1.67129
SSBm/d	3	1.10762	1.52655	1.5843
NPCb	1	0.464947	1.18158	1.55584
NPCb	5	0.464947	1.06744	1.27649
Leu	1	0.943843	1.4117	2.19863
Leu	5	0.468257	1.16733	1.23195
Mes	0	0	0	0
Prolif	1	0.642732	1.24478	1.59807
Prolif	3	0.446846	1.0675	1.33336

## Sheet: Fig. S5a - RNA-mix
R^2 for all nuisance parameters - RNAmix - Fig. S5a
Mixture 2
cell type	singular value	Number of transcripts	mitochondrial genes	ribosomal genes
a1 + b1	1	0.328317	0.045445	0.368296
0.33-0.33-0.33	0	0	0	0
a2 + b2	2	0.294097	0.243018	0.190559
a3 + b3	1	0.0923808	0	0.121794
a3 + b3	2	0.840672	0.864295	0.245435
Mixture 3
cell type	singular_value	Number of transcripts	mitochondrial genes	ribosomal genes
b1 + b2 + b3	1	0	0.395163	0.0125139
b1 + b2 + b3	2	0.0655771	0.102044	0.124559
b1 + b2 + b3	3	0.848718	0.335904	0.139878
0.33-0.33-0.33	0	0	0	0
a1 + a2 + a3	1	0.062222	0.293625	0.430065
a1 + a2 + a3	2	0	0	0
a1 + a2 + a3	3	0.822216	0.619107	0.125089

## Sheet: Fig. S5a - BMNC
BMNC data - Fig. S5a
R^2 for all nuisance parameters - cell type	singular value	Number of transcripts	cell cycle	mitochondrial genes	ribosomal genes
Prog_RBC	1	0.515566	0.0138577	0.301937	0.882928
Prog_RBC	2	0.0380003	0.391331	0.00755022	0.0194389
Prog_RBC	3	0.0600065	0.0605806	0.0342921	0.0215944
Prog_RBC	4	0.0516218	0.0622157	0.0914881	0.00363087
Prog_RBC	5	0.00234375	0.306052	0.0126134	0.00418511
Prog_RBC	6	0.053577	0.0056011	0.182011	0.00269948
Prog_RBC	7	0.00341104	2.6231e-05	0.0105733	0.00926934
Prog_RBC	8	0.00127791	8.90875e-05	0	0
Prog_RBC	9	0.0237013	0.0095443	0.0296274	0.014643
Prog_RBC	11	0.014283	0	0.00535721	0
Prog_RBC	13	0.00329507	0.000701268	0.00547723	0
Prog_RBC	14	0.00826922	0.00459009	0.0318945	0
Prog_RBC	16	0	0	0.00297772	0
gdT	1	0.00530995	0	0.0247029	0.344123
CD4 Naive	1	0.686621	0.00288051	0.0736216	0.456813
CD4 Naive	2	0.00020345	0.0011798	0.0497723	0.271428
CD4 Naive	3	0.028196	0	0.00727831	0.00296222
CD4 Naive	4	0.00306525	0.00100669	0.0133539	0
CD4 Naive	5	0.00242259	0	0.0668258	0.00991457
CD4 Naive	6	0.0161137	0	0.157658	0.00260416
CD4 Naive	7	0	0.00344456	0.204502	0.00043299
CD4 Memory	1	0.194438	0.015155	0.0743847	0.0181675
CD4 Memory	2	0.50496	0.00833762	0.000883776	0.757193
CD4 Memory	3	0.0472882	0.0105389	0.0196294	0.000350597
CD4 Memory	4	0.00275978	0.0254847	0.245486	0.0015072
CD4 Memory	5	0.0233309	0.00053189	0.0250558	1.91485e-05
CD4 Memory	6	0.00496222	0.00863012	0.00398706	0.00235748
CD4 Memory	9	0.000380515	0.0113493	0.137264	0
CD4 Memory	10	0.00533429	0.0402849	0.00637472	0.00165574
CD14 Mono	1	0.479556	0.0492196	0.0474223	0.544299
CD14 Mono	2	0.0873576	0.014859	0.211675	0.0841288
CD14 Mono	3	0.0749987	0.00271206	0.154406	0.177494
CD14 Mono	4	0.196402	0.00149489	0.115918	0.0568616
CD14 Mono	5	0.00178997	0.00859007	0.00279202	0.00242502
CD14 Mono	6	0	0.000496828	0.00150907	0.0217085
CD14 Mono	7	0.00392348	0	0.0247362	0.0030938
CD14 Mono	9	0.000249076	0.000795295	0.0193077	0
CD14 Mono	10	0.000189023	0	0	0.000625125
Naive B	1	0.246649	0.00258081	0.0122186	0.00144709
Naive B	2	0.164908	0	0.00318562	0.539032
Naive B	3	0.0211348	0.000296625	0	0.00455412
Naive B	5	0.0116407	0.000610276	0.0354299	0.0127896
Naive B	6	0	0	0.346496	0.00365717
Naive B	7	0.0236029	0.0057785	0.000796906	0
CD8 Naive	1	0.713563	0.0103476	0.0810309	0.376899
CD8 Naive	2	0.0189436	0	0.057498	0.292755
CD8 Naive	3	0.0111965	0.00530424	0	0.0167069
CD8 Naive	4	0.00148413	0	0.198068	0.00600212
CD8 Naive	5	0	0	0.23166	0
CD8 Naive	6	0.0122629	0	0.0233524	0.00137734
CD8 Naive	8	0.0162069	0.000142522	0.00487495	0.00387829
Treg	1	0.124551	0.0970357	0.00657132	0.518754
CD8 Effector_2	1	0.065627	0	0.00133379	0.401774
NK	1	0.0126152	0.0013919	0	0.577199
NK	2	0.451599	0.0529159	0.00644185	0.137437
NK	3	0.00319049	0.0058086	0.0073611	0.00463674
NK	4	0.00102294	0.0622056	0.000700459	0.0267209
NK	5	0.0374015	0.0184321	0.00535754	0.0398318
NK	6	0.0181182	0.0459424	0.0745426	0
GMP	1	0.420547	0.178517	0.031873	0.602219
GMP	2	0.185803	0.00513369	0.382574	0.263321
GMP	3	0.0593986	0.15435	0.0538107	0.00835855
GMP	4	0.0879117	0.320933	0.00561454	0
CD8 Effector_1	1	0	0	0.0209904	0.261583
CD8 Effector_1	2	0.346044	0.0052173	0.00572345	0.235875
CD8 Effector_1	3	0.00066134	0.00289428	0.0454224	0.0062045
CD16 Mono	1	0.325217	0.00236946	0	0.0151903
CD16 Mono	2	0.302829	0	0.13492	0.820691
pDC	1	0.365209	0.032903	0.0719009	0.0564899
pDC	2	0.161248	0	0	0.00333281
pDC	3	0.194479	0.0205478	0.23507	0.801378
pDC	5	0.0462776	0.104316	0.0309637	0.00625124
CD8 Memory_1	1	0.0220936	0.00260711	0.0840309	0.374821
CD8 Memory_1	2	0.536978	0	0.0853604	0.259696
MAIT	1	0.381021	0	0.006179	0.708494
Memory B	1	0.366333	0	0.00279471	3.93991e-05
Memory B	2	0.215476	0.000150583	0.0282633	0.722778
Memory B	3	0.0693538	0	0.0887301	0.0375751
Memory B	4	0.0437399	0	0.123626	0.00546187
Memory B	5	0.0288464	0.000868259	0.00566535	0.00498302
Memory B	6	0.0324113	0	0.0498867	0.00134264
Memory B	7	0	0	0.059618	0.000122434
Memory B	8	0.00958534	0	0.135198	0.00820311
cDC2	1	0.280266	0.0121015	0.0419243	0.0838089
cDC2	2	0.23467	0	0.0297504	0
cDC2	3	0.0964735	0.00515375	0.251122	0.701529
cDC2	4	0.00775947	0.0193107	0.0191499	0.043084
cDC2	7	0.00755732	0.00126113	0.0606894	0
CD56 bright NK	1	0.0398709	0	0.0369426	0.370861
CD56 bright NK	2	0.110858	0	0.101589	0.405879
Prog_B 2	1	0.485115	0.10777	0.0727622	0.445368
Prog_B 2	2	0.232014	0.556332	0.0578655	0.0158803
Prog_B 2	3	0.0129515	0	0.139079	0.189585
Prog_B 2	4	0.0245839	0.0688399	0	0
Prog_B 2	5	0	0.00725463	0.00077985	0.101528
Prog_B 2	6	0	0.0683174	0.115866	0.0978677
Prog_Mk	1	0.00044458	0.219137	4.42867e-05	0.460418
Prog_Mk	2	0.357067	0.128848	0	0.322936
Prog_Mk	3	0.179509	0.000190136	0.00457691	0.039766
CD8 Memory_2	2	0.547314	0.159729	0.0589717	0.166139
CD8 Memory_2	3	0.0509678	0.0345869	0.00178287	0.18226
Plasmablast	1	0.283206	0	0.0465456	0.893229
Plasmablast	2	0.0742939	0.107015	0.168228	0.000371399
Plasmablast	3	0.197047	0.0256367	0.138152	0.0378081
Plasmablast	4	0.0249283	0	0.351843	0
HSC	1	0.603112	0.000216551	0.0155719	0.393253
HSC	3	0	0.00935819	0.0426066	0.233639
HSC	4	0	0.00359486	0	0.00156126
LMPP	1	0.738672	0.184203	0.16842	0.399345
LMPP	2	0.0345146	0.500373	0.107208	0.287836
LMPP	3	0.016692	0	0.107453	0.0610429
LMPP	4	0.00344248	0.0717601	0.285369	0.12049
Prog_DC	1	0.00200561	0.253435	0.0275558	0.0244181
Prog_DC	2	0.209024	0.481324	0	0.039164
Prog_DC	3	0.338286	0.0773349	0.027983	0.289069
Prog_DC	4	0	0.0262863	0.0692783	0.000541827
Prog_DC	7	0.0127467	0	0.00892478	0.0324282
Prog_DC	8	0	0.000581085	0.150711	0.0615201
Prog_DC	9	0.0200408	0	0.00516344	0
Prog_B 1	1	0.553616	0	0.0260261	0.458336
Prog_B 1	3	0.0166938	0.0404204	0.288232	0.337183
Prog_B 1	5	0.0249137	0	0	0

## Sheet: Fig. S5a - kidney
R^2 for all nuisance parameters - kidney data - Fig. S5a
cell type	singular value	Number of transcripts	cell cycle	mitochondrial genes	ribosomal genes	stress genes
NPCc	1	0.119709	0.329175	0.0430871	0.0187224	0
NPCc	2	0.0254222	0.0227671	0.0101593	0.00148008	0.0407279
NPCc	3	0.127495	0.00282582	0.197971	0.193161	0.0474673
NPCc	6	0.00716625	0.130772	0.0700132	0.00248465	0.142877
DTLH	1	0	0	0.0599622	0	0.334496
DTLH	4	0.503234	0.0253703	0	0	0.114112
ICa	1	0.196914	0.0365305	0.0341995	0.120097	0
ICa	2	0.234889	0.00252826	0.0278558	0.0590012	0.0690144
ICa	3	0.094526	0.00275778	0.00374957	0.00535737	0.467689
ICa	4	0	0.134804	0.0714246	0.000932687	0.0157208
ICa	5	0.0474178	0.034504	0.0904404	0.0637832	0.0200595
ICa	6	0.0455046	0.00356989	0.00292233	0	0.121349
ICa	9	0	0	0.00874597	0	0.00287083
ICa	10	0	0	0.0162404	0.000816885	0.00078416
CnT	0	0	0	0	0	0
UBCD	1	0	0.024727	0.157909	0.178637	0.143117
UBCD	2	0.00210079	0.0777846	0.0209932	0	0.0990883
UBCD	3	0.306489	0	0	0.304425	0
UBCD	4	0.0299854	0.0127041	0.0431264	0.0131811	0.0604166
UBCD	5	0.0438079	0.00112702	0.066991	0	0.0116783
UBCD	6	0.00223512	0.189382	0.000302674	0.012308	0.172211
UBCD	7	0.0523529	0.204703	0	0.00605466	0.115111
UBCD	8	0	0.0266994	0.0341981	0.024096	0.0617897
ErPrT	1	0.033886	0.00433355	0	0.00623091	0.0830526
ErPrT	2	0.00936778	0.011754	0.0154344	0.139061	0.02357
ErPrT	3	0.206786	0.00510915	0.205728	0.254564	0.0674029
ErPrT	4	0.00306023	0.0184857	0.128652	0.146291	0.222017
ErPrT	5	0.00084644	0	0	0.00418024	0.0697547
ErPrT	6	0	0	0	0.00278094	0.10975
ErPrT	8	0.0358802	0	0.00327149	0	0.103257
RVCSBa	1	0.00907563	0	0	0.0252292	0.409679
RVCSBa	2	0.252933	0.0710239	0.0100027	0.241383	0.0639633
RVCSBa	3	0.0176859	0.0939921	0.0327313	0.0216135	0.0716019
RVCSBa	4	0	0.138685	0.110003	0.00763645	0.000719157
RVCSBa	5	0.0105468	0.0665263	0	0	0.0131481
RVCSBa	9	0.00667618	0.0993933	0.0523719	0.00038605	0.00420312
ICb	1	0.0393369	0.0005877	0.146459	0.0222285	0.272342
ICb	2	0.0332535	0.00534399	0	0.00857075	0.433688
ICb	5	0	0.00155967	0.0937708	0.0439247	0.00298065
SSBpr	1	0.0775869	0.00628651	0.19246	0.0525435	0.412283
SSBpr	2	0.0192231	0.00506195	0.0355086	0.187426	0
SSBpr	3	0.114485	0.00645584	0.0108125	0.203187	0.0681633
SSBpr	4	0.086757	0.0628925	0.0024489	0.00676416	0.120689
SSBpr	5	0.0389074	0.11335	0.0505382	0.0584952	0
NPCd	1	0	0.487029	0.00847646	0.059346	0.37433
NPCd	2	0	0.0921927	0.0248952	0.0141148	0.199726
NPCd	3	0.0049795	0.19719	0.00505111	0	0.12417
NPCd	4	0.000818622	0.0280194	0.00661538	0.0754085	0.00410457
NPCd	5	0.011051	0.0357279	0.00671465	0.0286048	0.0388744
NPCd	6	0.0998601	0.00302495	0.0233138	0.192489	0
NPCd	10	0.122278	0	0.0153679	0.0311837	0
SSBpod	1	0.000925458	0.0116555	0.00498033	0.00506242	0
SSBpod	3	0.133906	0.00262762	0.00401405	0.00239437	0.201895
IPC	1	0.0633524	0.37855	0	0	0.22957
IPC	2	0.181082	0.419446	0	0.198696	0.0853359
IPC	3	0.0117611	0.0333136	0.235188	0.143266	0.28215
IPC	4	0.0382067	0	0.00726965	0	0
Pod	1	0.0626833	0	0.00227085	0.132246	0.463108
Pod	2	0.176644	0.0348576	0.00100968	0.0541154	0.144036
Pod	3	0.0175808	0.0305853	0	0.0210067	0.0106276
PTA	1	0.0838291	0.0433353	0.00288106	0.127592	0.448232
PTA	2	0	0.568031	0.0483462	0.0532687	0.00108838
PTA	3	0.165661	0.0189335	0.0808692	0.0261686	0.0052655
PTA	4	0.155069	0.104475	0.082735	0.0711116	0.175133
PTA	5	0.0662558	0.0487897	0.0349435	0.0184671	0
PTA	6	0	0.0455544	0.022432	0.0534284	0.136025
PTA	7	0.0273847	0	0.0994808	0.00782661	0.0343172
PTA	10	0.0192871	0.00224319	0.0117769	0.00197777	0.000612158
PTA	14	0.0201658	0	0.0227951	0.0097851	0
NPCa	1	0.0489163	0.079264	0.0488091	0	0.529321
NPCa	3	0.0461295	0	0	0.151111	0.126281
RVCSBb	1	0.137689	0.0324637	0.00159765	0.0371022	0.394297
RVCSBb	2	0.0104122	0	0.0133452	0.0642392	0.199242
RVCSBb	4	0.0247187	0	0.0280927	0.0429736	0.00629538
End	1	0.0440566	0.659043	0.00778725	0	0
End	2	0.0491524	0	0.105956	0.0375322	0.172277
End	3	0.0198611	0.0387734	0.0354566	0.195831	0.468858
End	4	0.00136642	0.00188869	0.075025	0.133428	0.0264147
End	5	0.0113624	0.0528266	0.115209	0.00800696	0
End	6	0.0464136	0.0295415	0	0.00230717	0.0524656
SSBm/d	1	0.548963	0.027826	0.0362152	0.384249	0
SSBm/d	2	0.0080003	0.00856625	0.251974	0.149187	0.0216492
SSBm/d	3	0	0.0196037	0.065534	0.00494806	0.00094562
NPCb	1	0.0896915	0.27308	0.108099	0.043286	0.00229741
NPCb	5	0.000676033	0.119181	0.029464	0.0386215	0.070897
Leu	1	0.395648	0.332458	0.00210921	0.405103	0.049166
Leu	5	0.00300771	0	0.0226619	0	0.026237
Mes	0	0	0	0	0	0
Prolif	1	0.07065	0.330291	0.140737	0	0.0674881
Prolif	3	0	0.321824	0	0.0380602	0.0114809

## Sheet: Fig. S5b - BMNC
SIGMA values before and after correcting for nuisance parameters - BMNC data - Fig. S5b
cell type	sigma corrected	sigma
CD14 Mono	0.869513	0.960265
CD16 Mono	0	0.947097
CD4 Memory	0.805486	0.931511
CD4 Naive	0.718457	0.901707
CD56 bright NK	0	0.921991
CD8 Effector_1	0.179559	0.902219
CD8 Effector_2	0	0.865337
CD8 Memory_1	0	0.894887
CD8 Memory_2	0	0.909304
CD8 Naive	0.706254	0.916971
cDC2	0.935274	0.970823
gdT	0	0.834949
GMP	0.918994	0.988555
HSC	0.680748	0.947852
LMPP	0.944512	0.982824
MAIT	0	0.814179
Memory B	0.852273	0.959278
Naive B	0.701475	0.823562
NK	0.719914	0.927145
pDC	0	0.953205
Plasmablast	0.926723	0.986467
Prog_B 1	0	0.979782
Prog_B 2	0.918087	0.99002
Prog_DC	0.981837	0.989554
Prog_Mk	0.627773	0.98396
Prog_RBC	0.988607	0.99784
Treg	0	0.974821

## Sheet: Fig. S5b - kidney
SIGMA values before and after correcting for nuisance parameters - kidney data - Fig. S5b
cell type	sigma corrected	sigma
CnT	0	0
DTLH	0.855985	0.980327
End	0.745178	0.974719
ErPrT	0.967801	0.975899
ICa	0.93128	0.967477
ICb	0.761644	0.944667
IPC	0.894107	0.979872
Leu	0.891316	0.984084
Mes	0	0
NPCa	0	0.951266
NPCb	0	0.94109
NPCc	0.910612	0.967803
NPCd	0.939284	0.983843
Pod	0.897738	0.984368
Prolif	0.698926	0.956335
PTA	0.943931	0.984723
RVCSBa	0.930266	0.976655
RVCSBb	0.897008	0.977054
SSBm/d	0.91935	0.965768
SSBpod	0.919844	0.928167
SSBpr	0.955971	0.987511
UBCD	0.97187	0.988013
